# Supplementary material for: Optimizing young tennis players’ development: Exploring the impact of emerging technologies on training effectiveness and technical skills acquisition
Source: PLoS One. 2024 Aug 7;19(8):e0307882. doi: 10.1371/journal.pone.0307882 (PMC11305591; doi:10.1371/journal.pone.0307882)
Supplement: S1 Data — (ZIP) [file pone.0307882.s001.zip]

Archive with 3 entries (3 files):
- New folder/CFA (Tennis).amw
- New folder/Data.sav
- New folder/SEM (Tennis).amw
